# Supplementary material for: MicroRNA Expression Profiling of Oligodendrocyte Differentiation from Human Embryonic Stem Cells
Source: PLoS One. 2010 May 5;5(5):e10480. doi: 10.1371/journal.pone.0010480 (PMC2864763; doi:10.1371/journal.pone.0010480)
Supplement: Table S1 — MiRNAs displaying >1.0 (log2) fold change at the seven stage transitions studied. Fold changes (±SEM) at each stage transition of oligodendrocyte differentiation are included. (0.04 MB XLS) [file pone.0010480.s001.xls]

## Sheet: S2
ES-EB			EB-NP			NP-GP			GP-OP1			OP1-OP2			OP2-OP3			OP3-OL
	FC mean (log2)	FC SEM		FC mean (log2)	FC SEM		FC mean (log2)	FC SEM		FC mean (log2)	FC SEM		FC mean (log2)	FC SEM		FC mean (log2)	FC SEM		FC mean (log2)	FC SEM
hsa-let-7i	-1.37828	0.117038	hsa-miR-10a	2.76407	0.420464	hsa-let-7e	2.48265	0.0276416	hsa-let-7e	1.31025	0.261651	hsa-let-7a	-1.196	0.533841	hsa-miR-1225-5p	1.22747	0.391299	hsa-let-7a	2.72588	0.763214
hsa-miR-107	-1.02777	0.173251	hsa-miR-122	1.66555	0.0849565	hsa-miR-100	2.30659	0.0764834	hsa-miR-122	-1.29251	0.527622	hsa-let-7e	-5.2159	0.789263	hsa-miR-302c	-1.03172	0.281879	hsa-let-7b	1.73074	0.0798368
hsa-miR-122	2.05733	0.819407	hsa-miR-124	-1.49965	0.00960925	hsa-miR-106b	1.08805	0.117518	hsa-miR-1225-5p	-1.08081	0.44949	hsa-miR-100	-3.08268	0.0330004	hsa-miR-526b*	1.87379	0.416255	hsa-let-7c	2.97723	0.620878
hsa-miR-1225-5p	1.93791	0.295298	hsa-miR-126	1.85035	0.249664	hsa-miR-107	1.30603	0.228874	hsa-miR-126	-2.37726	0.057582	hsa-miR-103	-1.03263	0.069378	hsa-miR-617	1.41297	0.187258	hsa-let-7e	5.76884	0.159842
hsa-miR-1226*	1.29536	0.553906	hsa-miR-302a	-1.15021	0.281281	hsa-miR-10a	3.28375	0.0961761	hsa-miR-130b	-1.00065	0.196348	hsa-miR-107	-2.25069	0.305986	hsa-miR-638	1.50918	0.177176	hsa-let-7f	1.28785	0.493008
hsa-miR-125a-3p	1.98873	0.00829586	hsa-miR-302c*	-1.19225	0.143657	hsa-miR-122	-2.41006	0.279499	hsa-miR-17	-1.21233	0.163651	hsa-miR-10a	-5.34989	0.748336	hsa-miR-886-3p	1.11927	0.892932	hsa-let-7g	1.41562	0.504949
hsa-miR-134	2.14759	0.417366	hsa-miR-367	-1.20432	0.222451	hsa-miR-1225-5p	-1.34399	0.526611	hsa-miR-184	1.86357	0.173837	hsa-miR-10b	-1.20163	0.537816				hsa-let-7i	2.12789	0.496563
hsa-miR-150*	1.6213	0.073087	hsa-miR-371-3p	-1.34029	0.145136	hsa-miR-124	-1.48495	0.49353	hsa-miR-20a	-1.17584	0.168948	hsa-miR-1225-5p	1.00604	0.146745				hsa-miR-100	2.97028	0.229642
hsa-miR-187*	1.36376	0.429592	hsa-miR-373	-1.32536	0.0382951	hsa-miR-125a-3p	-1.0185	0.358205	hsa-miR-20b	-1.35488	0.339504	hsa-miR-124	3.35206	0.316146				hsa-miR-107	2.13155	0.175631
hsa-miR-188-5p	1.54871	0.282647	hsa-miR-483-3p	1.35803	0.76755	hsa-miR-125a-5p	1.29225	0.238663	hsa-miR-21*	1.24633	0.185231	hsa-miR-125a-5p	-2.67285	0.116445				hsa-miR-1224-5p	1.40829	0.71077
hsa-miR-18a	-1.10919	0.322832	hsa-miR-483-5p	2.22666	0.72174	hsa-miR-132	1.32411	0.264588	hsa-miR-22	1.76664	0.162143	hsa-miR-125b	-2.81766	0.174573				hsa-miR-1226*	1.81348	0.584725
hsa-miR-192	1.01019	0.151522	hsa-miR-503	1.82758	0.443828	hsa-miR-134	-1.63821	0.490904	hsa-miR-27a	1.17592	0.226136	hsa-miR-129-3p	1.39273	0.303948				hsa-miR-124	-2.19119	0.324996
hsa-miR-19a	-1.46535	0.250106	hsa-miR-512-3p	-1.4646	0.0524362	hsa-miR-141	-1.56483	0.00934117	hsa-miR-34a	1.24962	0.242722	hsa-miR-129-5p	1.57703	0.063982				hsa-miR-125a-3p	1.49909	0.644873
hsa-miR-19b	-1.28734	0.157928	hsa-miR-525-5p	-1.05183	0.0856151	hsa-miR-143	1.09384	0.0186906	hsa-miR-483-3p	-1.07917	0.387293	hsa-miR-132	-1.55775	0.340181				hsa-miR-125a-5p	2.3842	0.383065
hsa-miR-206	1.50197	0.186808	hsa-miR-99a	1.23594	0.332244	hsa-miR-145	1.63555	0.196253	hsa-miR-483-5p	-1.52551	0.34509	hsa-miR-135a*	1.88531	0.489555				hsa-miR-125b	3.22146	0.625998
hsa-miR-20a	-1.2976	0.714599				hsa-miR-181a	1.67953	0.112032	hsa-miR-490-3p	1.40826	0.162635	hsa-miR-141	2.97969	0.0529887				hsa-miR-134	1.46273	0.947181
hsa-miR-21	-1.03609	0.128527				hsa-miR-181b	1.75893	0.0178312	hsa-miR-526b*	-1.43473	0.0992584	hsa-miR-143	-2.00541	0.125655				hsa-miR-141	-2.61655	0.0714591
hsa-miR-210	1.83676	0.182241				hsa-miR-183	-1.13721	0.110747	hsa-miR-617	-1.53864	0.101828	hsa-miR-145	-2.86914	0.459927				hsa-miR-146a	-1.00295	0.0342254
hsa-miR-29a	-1.67824	0.0564107				hsa-miR-188-5p	-1.10494	0.0668582	hsa-miR-638	-1.49184	0.378762	hsa-miR-151-5p	-1.30632	0.34115				hsa-miR-17	-1.13973	0.381428
hsa-miR-367	-1.20662	0.138171				hsa-miR-192	-1.43969	0.0456446	hsa-miR-646	-1.15599	0.427918	hsa-miR-15b	-1.0741	0.20512				hsa-miR-181a	3.0536	0.049492
hsa-miR-371-3p	1.37821	0.135991				hsa-miR-196a	2.55106	0.0656705	hsa-miR-99b*	-1.29151	0.555471	hsa-miR-181a	-3.18988	0.364026				hsa-miR-181b	2.82235	0.0849424
hsa-miR-371-5p	1.94913	0.386962				hsa-miR-196b	1.77545	0.114885				hsa-miR-181b	-3.02742	0.333777				hsa-miR-183	-1.97226	0.226863
hsa-miR-372	1.60018	0.255391				hsa-miR-199a-5p	1.88087	0.414682				hsa-miR-181c*	-1.08163	0.323155				hsa-miR-184	7.39821	0.173485
hsa-miR-373	1.2529	0.153728				hsa-miR-199b-3p	1.38043	1.38133				hsa-miR-183	1.92421	0.333517				hsa-miR-187*	1.12584	0.458938
hsa-miR-483-5p	1.47204	0.291053				hsa-miR-200c	-1.84504	0.225515				hsa-miR-184	-1.42378	0.259095				hsa-miR-188-5p	1.00788	0.796049
hsa-miR-515-3p	-1.06746	0.22274				hsa-miR-205	-1.95437	0.160131				hsa-miR-18b	1.92286	0.0400098				hsa-miR-18a	-1.79302	0.0975114
hsa-miR-515-5p	-1.17858	0.504536				hsa-miR-20b	-3.18616	0.173152				hsa-miR-196a	-2.42085	0.251315				hsa-miR-18b	-1.90465	0.0572501
hsa-miR-518e*	-1.05918	0.123325				hsa-miR-21	2.58387	0.245712				hsa-miR-196b	-2.71605	0.221721				hsa-miR-19a	-1.62201	0.232774
hsa-miR-520c-3p	-1.02634	0.0490048				hsa-miR-210	-2.09484	0.213844				hsa-miR-199a-5p	-3.10914	0.624414				hsa-miR-19b	-2.45192	0.0893744
hsa-miR-525-5p	-1.59252	0.32883				hsa-miR-214	3.07893	0.280639				hsa-miR-199b-3p	-2.33507	2.27543				hsa-miR-200c	-2.46124	0.234319
hsa-miR-557	1.41034	0.475266				hsa-miR-221	1.19826	0.015755				hsa-miR-19a	1.46802	0.151506				hsa-miR-204	3.90603	0.85918
hsa-miR-564	2.34601	0.607038				hsa-miR-29a	1.2911	0.280582				hsa-miR-19b	1.67365	0.133449				hsa-miR-205	-3.21041	0.0696025
hsa-miR-572	2.46639	0.18299				hsa-miR-302a	-3.87729	0.129029				hsa-miR-200c	2.68418	0.267782				hsa-miR-206	1.52464	0.00182443
hsa-miR-574-5p	1.7939	0.709172				hsa-miR-302a*	-2.28961	0.351613				hsa-miR-205	3.78236	0.0220572				hsa-miR-20b	-2.04674	0.0222031
hsa-miR-629*	1.16825	0.122977				hsa-miR-302b	-1.89558	0.847157				hsa-miR-20b	3.56895	0.435526				hsa-miR-214	1.69301	0.244469
hsa-miR-630	1.3014	0.053097				hsa-miR-302c	-4.03647	0.0465671				hsa-miR-21	-2.76416	0.168948				hsa-miR-22	1.53621	0.0166869
hsa-miR-638	3.76161	0.179373				hsa-miR-302c*	-2.88008	0.166232				hsa-miR-21*	-1.02956	0.485353				hsa-miR-23b	2.32452	0.166366
hsa-miR-671-5p	1.41887	0.421668				hsa-miR-302d	-1.79459	0.60491				hsa-miR-214	-5.09997	0.267905				hsa-miR-24	1.87523	0.183794
hsa-miR-801	-1.28918	1.27219				hsa-miR-30a	1.08942	0.00470612				hsa-miR-22	-3.75316	0.0306102				hsa-miR-27b	2.39515	0.111749
hsa-miR-874	1.06405	0.0786568				hsa-miR-324-3p	1.11267	0.446777				hsa-miR-23a	-1.37933	0.00166944				hsa-miR-29a	-1.09229	0.213683
hsa-miR-886-3p	-1.93269	0.168027				hsa-miR-324-5p	1.64351	0.222681				hsa-miR-23b	-2.10915	0.212396				hsa-miR-302a	-4.79938	0.429278
hsa-miR-939	1.43699	0.234032				hsa-miR-363	-1.67682	0.097917				hsa-miR-24	-2.32835	0.4435				hsa-miR-302a*	-3.4394	0.0544521
hsa-miR-940	1.16454	0.0776833				hsa-miR-367	-3.39406	0.12339				hsa-miR-27a	-1.86186	0.490557				hsa-miR-302b	-3.06082	0.365256
hsa-miR-99b*	3.12373	0.50819				hsa-miR-371-3p	-2.65045	0.413696				hsa-miR-27b	-1.85716	0.311089				hsa-miR-302c	-4.16543	0.177698
						hsa-miR-371-5p	-1.0225	0.270043				hsa-miR-28-5p	-2.07187	0.0193126				hsa-miR-302c*	-3.63886	0.215914
						hsa-miR-372	-4.589	0.350151				hsa-miR-29a	-1.22127	0.171378				hsa-miR-302d	-3.03744	0.27443
						hsa-miR-373	-2.41621	0.327311				hsa-miR-302a	6.35987	0.776824				hsa-miR-324-3p	1.00352	0.250392
						hsa-miR-375	-1.16757	0.047206				hsa-miR-302a*	3.96305	0.113007				hsa-miR-324-5p	2.11322	0.0514451
						hsa-miR-483-5p	1.59984	0.141673				hsa-miR-302b	2.87417	0.922615				hsa-miR-331-3p	1.17786	0.149351
						hsa-miR-490-3p	1.2346	0.0296318				hsa-miR-302c	5.69126	0.181117				hsa-miR-342-3p	1.29246	0.0231218
						hsa-miR-494	-1.40581	0.277514				hsa-miR-302c*	4.71697	0.406768				hsa-miR-34b*	-1.24396	0.550799
						hsa-miR-503	1.75473	0.188037				hsa-miR-302d	3.19966	0.732984				hsa-miR-367	-4.9943	0.00875808
						hsa-miR-512-3p	-2.22854	0.162916				hsa-miR-30a	-1.93125	0.106536				hsa-miR-371-3p	-2.47334	0.342682
						hsa-miR-525-5p	-1.09731	0.256183				hsa-miR-30a*	-1.22644	0.0596558				hsa-miR-372	-3.83481	0.0526224
						hsa-miR-542-5p	1.29505	0.188828				hsa-miR-324-3p	-1.59325	0.339339				hsa-miR-373	-2.33479	0.339765
						hsa-miR-572	-1.52487	0.42876				hsa-miR-324-5p	-2.73643	0.252628				hsa-miR-483-5p	1.3853	0.970692
						hsa-miR-617	1.22683	0.0317657				hsa-miR-331-3p	-2.00653	0.226102				hsa-miR-494	-1.77363	0.0814999
						hsa-miR-630	-1.08046	0.312998				hsa-miR-342-3p	-1.53183	0.430522				hsa-miR-503	-1.2176	0.221291
						hsa-miR-638	-1.67587	0.450792				hsa-miR-34a	-2.01304	0.167927				hsa-miR-512-3p	-3.03486	0.334609
						hsa-miR-663	-2.95954	0.399777				hsa-miR-34b*	1.16279	0.149308				hsa-miR-515-3p	-1.1644	0.305855
						hsa-miR-939	-1.15957	0.262116				hsa-miR-34c-5p	1.06158	0.172224				hsa-miR-517a	-1.32456	0.0895253
						hsa-miR-99b	1.28813	0.0120579				hsa-miR-363	2.22332	0.0445043				hsa-miR-517b	-1.0995	0.209127
												hsa-miR-367	6.26444	0.377316				hsa-miR-520c-3p	-1.77114	0.0919855
												hsa-miR-371-3p	2.75141	0.319263				hsa-miR-525-5p	-2.19655	0.0911797
												hsa-miR-372	4.59185	0.227913				hsa-miR-572	1.30754	0.579035
												hsa-miR-373	3.07479	0.259566				hsa-miR-638	1.32135	0.534225
												hsa-miR-431*	1.13404	0.186564				hsa-miR-801	-1.91513	1.84538
												hsa-miR-455-3p	-1.24295	0.0661435				hsa-miR-886-3p	-3.39257	1.02009
												hsa-miR-483-3p	-1.42073	0.957235				hsa-miR-940	1.68269	0.134762
												hsa-miR-483-5p	-3.23955	0.942879				hsa-miR-96	-1.59871	0.574068
												hsa-miR-490-3p	-3.10521	0.298242				hsa-miR-99a	3.96429	0.439322
												hsa-miR-490-5p	-1.40345	0.0631236				hsa-miR-99b	2.11947	0.0107628
												hsa-miR-494	2.86725	0.424716				hsa-miR-99b*	1.82891	0.572498
												hsa-miR-498	1.46216	0.447016
												hsa-miR-503	-1.43221	0.190792
												hsa-miR-512-3p	3.45021	0.347047
												hsa-miR-515-3p	1.18962	0.245832
												hsa-miR-516b	1.24455	0.181305
												hsa-miR-517a	1.24648	0.137135
												hsa-miR-520c-3p	1.71469	0.42595
												hsa-miR-525-5p	2.10198	0.0903832
												hsa-miR-526b*	-1.22991	0.423605
												hsa-miR-542-5p	-2.59636	0.619147
												hsa-miR-574-3p	-1.53681	0.164799
												hsa-miR-575	1.65601	0.385766
												hsa-miR-617	-1.43591	0.239284
												hsa-miR-629*	1.29231	0.029285
												hsa-miR-663	2.88003	0.155965
												hsa-miR-801	1.55878	1.61843
												hsa-miR-92a	1.25168	0.0750402
												hsa-miR-939	1.44721	0.402221
												hsa-miR-96	1.37519	0.508065
												hsa-miR-99a	-2.26013	0.217338
												hsa-miR-99b	-2.47425	0.139692
